# Supplementary material for: Design and Synthesis of New 4-(3,4,5-Trimethoxyphenyl)Thiazole–Pyrimidine Derivatives as Potential Antiproliferative Agents
Source: Medicina (Kaunas). 2023 Jun 2;59(6):1076. doi: 10.3390/medicina59061076 (PMC10303439; doi:10.3390/medicina59061076)
Supplement: Supplementary file 1 [file medicina-59-01076-s001.zip]

Archive with 1 entries (1 files):
- medicina-2413630-supplementary.pdf
